# Supplementary material for: Development and partial validation of an RT-qPCR assay for the rapid detection of spring viremia of carp virus (SVCV)
Source: Front Microbiol. 2026 Jan 23;16:1726705. doi: 10.3389/fmicb.2025.1726705 (PMC12875918; doi:10.3389/fmicb.2025.1726705)
Supplement: Supplementary file 1 [file Table_1.xlsx]

## Sheet: Sheet1
Summary of SVCV isolates sequenced in this study.
Isolate	Year	Geno group	Country of origin	Host species	NGS platform	% identity to Fijan strain	Virulence information	Virulent or avirulent?	NCBI accession number
980451	1998	Ia	UK border – Import from China	Koi carp	Illumina MiSeq	93.58%	N/A	N/A	PX727022
980528	1998	Ia	UK border – Import from China	Goldfish	Illumina MiSeq	93.68%	N/A	N/A	PX727023
2-90	1990	Ib	Moldova	Common carp	Illumina MiSeq	94.78%	N/A	N/A	PX727024
RHV	1989	Ib	Ukraine	Rainbow trout	Illumina MiSeq	95.15%	5% mortality seen in disease challenge of Koi carp by 180 days post-infection	Avirulent	PX727025
N1-5	1986	Ic	Ukraine	Bighead carp	Illumina MiSeq	94.26%	N/A	N/A	PX727026
P4-7	1983	Ic	Russia	Common carp	Illumina MiSeq	94.36%	13% mortality seen in disease challenge of Koi carp by 180 days post-infection	Moderate virulence	PX727027
S30	1971	Id	Yugoslavia	Common carp	Illumina MiSeq	99.88%	N/A	N/A	PX727028
M2-78	1983	Id	Moldova	Silver carp	Illumina MiSeq	94.93%	N/A	N/A	PX727029
02-131	2004	Ia	USA	Common carp	Illumina MiSeq	93.37%	N/A	N/A	PX727030
992	2003	Ia	China	Common carp	Illumina MiSeq	93.31%	N/A	N/A	PX727031
A36-11	2011	Ia	Austria	Common carp	Illumina MiSeq	93.20%	N/A	N/A	PX727032
A60-70	2007	Ia	Austria	Common carp	Illumina MiSeq	93.29%	N/A	N/A	PX727033
D120	2001	Ia	UK border – Mixed import from China & Japan	Koi carp	Illumina MiSeq	93.34%	N/A	N/A	PX727034
E208	2002	Ia	UK	Koi carp, golden orfe	Illumina MiSeq	93.39%	N/A	N/A	PX727035
E232	2002	Ia	UK	Koi carp	Illumina MiSeq	94.30%	N/A	N/A	PX727036
G083	2004	Ia	UK border – Import from Italy	Goldfish	Illumina MiSeq	93.36%	N/A	N/A	PX727037
G144	2004	Ia	UK border – Import from Italy	Goldfish, koi carp, common carp	Illumina MiSeq	93.36%	N/A	N/A	PX727038
H242	2005	Ia	UK	Common carp	Illumina MiSeq	93.53%	N/A	N/A	PX727039
H264	2005	Ia	UK	Goldfish	Illumina MiSeq	93.45%	N/A	N/A	PX727040
L045	2008	Ia	UK border – Import from China	Goldfish	Illumina MiSeq	93.11%	N/A	N/A	PX727041
M031	2009	Ia	UK border – Import from China	Goldfish	Illumina MiSeq	93.03%	N/A	N/A	PX727042
N029	2010	Ia	UK border – Import from China	Goldfish	Illumina MiSeq	93.18%	N/A	N/A	PX727043
P022	2011	Ia	UK border – Import from China	Goldfish	Illumina MiSeq	93.02%	N/A	N/A	PX727044
P106	2011	Ia	UK border – Import from China	Goldfish	Illumina MiSeq	93.01%	N/A	N/A	PX727045
Fijan	1971	Id	Yugoslavia	Common carp	N/A	N/A	25% mortality seen in disease challenge of Koi carp by 180 days post-infection	Virulent	AJ318079.1
Bjorklund	1996	Id	Yugoslavia	Common carp	N/A	99.29%	N/A	N/A	NC_002803.1
SVCV-265	2013	Ia	China	Common carp	N/A	93.11%	N/A	N/A	KJ513477.1
A1	2006	Ia	China	Common carp	N/A	94.11%	Causes significant mortality in young carp	Virulent	DQ097384.2
A2	2006	Ia	China	Common carp	N/A	93.22%	N/A	N/A	DQ491000.1
SVCV-C1	2005	Ia	China	Ornamental carp	N/A	93.12%	N/A	N/A	EU177782.1
SH140501	2014	Ia	China	Goldfish	N/A	92.97%	Isolated from asymptomatic carp	Avirulent	KR012465.1
SH140502	2014	Ia	China	Carp	N/A	92.92%	Isolated from asymptomatic carp	Avirulent	KR012466.1
SH140503	2014	Ia	China	Carp	N/A	92.96%	Isolated from asymptomatic carp	Avirulent	KR012467.1
SH140522	2014	Ia	China	Carp	N/A	92.90%	Isolated from asymptomatic carp	Avirulent	KR012468.1
SH150514	2014	Ia	China	Goldfish	N/A	93.08%	N/A	N/A	KT321307.1
SH160901	2016	Ia	China	Grass carp	N/A	93.04%	100% mortality seen in grass carp, common carp and goldfish within 40 days	Virulent	KY475636.1
ADC-SVC2016-1	2016	Ia	South Korea	Common carp	N/A	93.00%	N/A	N/A	MG663514.1
ADC-SVC2016-3	2016	Ia	South Korea	Largemouth bass	N/A	93.00%	N/A	N/A	MG663513.1
ADC-SVC2016-5	2016	Ia	Korea	Leather carp	N/A	93.04%	N/A	N/A	MG663512.1

## Sheet: Sheet2
Sequence_ID	Specimen_voucher	Collected_by	Collection_date	Country	Identified_by	Host
980451	980451	David Stone	1998	United Kingdom	David Stone	Koi carp
980528	980528	David Stone	1998	United Kingdom	David Stone	Goldfish
2-90	2-90	David Stone	1990	Moldova	David Stone	Common carp
RHV	RHV	David Stone	1989	Ukraine	David Stone	Rainbow trout
N1-5	N1-5	David Stone	1986	Ukraine	David Stone	Bighead carp
P4-7	P4-7	David Stone	1983	Russia	David Stone	Common carp
S30	S30	David Stone	1971	Yugoslavia	David Stone	Common carp
M2-78	M2-78	David Stone	1983	Moldova	David Stone	Silver carp
02-131	02-131	David Stone	2004	USA	David Stone	Common carp
992	992	David Stone	2003	China	David Stone	Common carp
A36-11	A36-11	David Stone	2011	Austria	David Stone	Common carp
A60-70	A60-70	David Stone	2007	Austria	David Stone	Common carp
D120	D120	David Stone	2001	United Kingdom	David Stone	Koi carp
E208	E208	David Stone	2002	United Kingdom	David Stone	Koi carp, golden orfe
E232	E232	David Stone	2002	United Kingdom	David Stone	Koi carp
G083	G083	David Stone	2004	United Kingdom	David Stone	Goldfish
G144	G144	David Stone	2004	United Kingdom	David Stone	Goldfish, koi carp, common carp
H243	H243	David Stone	2005	United Kingdom	David Stone	Common carp
H264	H264	David Stone	2005	United Kingdom	David Stone	Goldfish
L045	L045	David Stone	2008	United Kingdom	David Stone	Goldfish
M031	M031	David Stone	2009	United Kingdom	David Stone	Goldfish
N029	N029	David Stone	2010	United Kingdom	David Stone	Goldfish
P022	P022	David Stone	2011	United Kingdom	David Stone	Goldfish
P106	P106	David Stone	2011	United Kingdom	David Stone	Goldfish
